# Supplementary material for: Visuo-Cognitive Phenotypes in Early Multiple Sclerosis: A Multisystem Model of Visual Processing
Source: J Clin Med. 2024 Jan 23;13(3):649. doi: 10.3390/jcm13030649 (PMC10855997; doi:10.3390/jcm13030649)
Supplement: Supplementary file 1 [file jcm-13-00649-s001.zip]

Archive with 1 entries (1 files):
- jcm-2813105-supplementary.pdf
